# Supplementary material for: A Lab-on-a-Tube Biosensor Combining Recombinase-Aided Amplification and CRISPR-Cas12a with Rotated Magnetic Extraction for Salmonella Detection
Source: Micromachines (Basel). 2023 Apr 9;14(4):830. doi: 10.3390/mi14040830 (PMC10144542; doi:10.3390/mi14040830)
Supplement: Supplementary file 1 [file micromachines-14-00830-s001.zip]

Archive with 1 entries (1 files):
- micromachines-2309584-supplementary.pdf
